# Supplementary material for: Impaired Function of Solute Carrier Family 19 Leads to Low Folate Levels and Lipid Droplet Accumulation in Hepatocytes
Source: Biomedicines. 2023 Jan 31;11(2):337. doi: 10.3390/biomedicines11020337 (PMC9953281; doi:10.3390/biomedicines11020337)
Supplement: Supplementary file 1 [file biomedicines-11-00337-s001.zip]

Archive with 6 entries (6 files):
- AinaraCano-etal_Supplementary Figures_S1toS4.pdf
- AinaraCano-etal_Supplementary material_230123.pdf
- AinaraCano-etal_Supplementary Table S1_Rev3.xlsx
- AinaraCano-etal_Supplementary Table S2_Rev2.xlsx
- AinaraCano-etal_Supplementary Table S3.xlsx
- AinaraCano-etal_Supplementary Table S4.xlsx
