# Supplementary material for: Impaired Function of Solute Carrier Family 19 Leads to Low Folate Levels and Lipid Droplet Accumulation in Hepatocytes
Source: Biomedicines. 2023 Jan 31;11(2):337. doi: 10.3390/biomedicines11020337 (PMC9953281; doi:10.3390/biomedicines11020337)
Supplement: Supplementary file 1 [file biomedicines-11-00337-s001.zip › AinaraCano-etal_Supplementary Table S1_Rev3.xlsx]

## Sheet: Table_S1_Rev
Table S1. Clinical characteristics of the participants, calculated for cases and controls separated.
Status	Cases	Controls
Clincal Traits	Median
BMI (kg/m2)	44.49	24.48
Triglycerides (mmol/L)	1.5	2.12
AST/GOT (IU/L)	22	21
ALT/GPT (IU/L)	27	17
AST/ALT ratio	0.79	1.19
gGT (IU/L)	34	13
Glucose (mmol/L)	5.61	5.11
Insulin (mIU/L)	14.1	7.4
Total Cholesterol (mmol/L)	5.2	4.5
Bilirubin (µmol/L)	7	7.18
Age (years)	43	27.41
Sex	Male		Female		Unknown		Total N
Status	Cases	Controls	Cases	Controls	Cases	Controls	Cases	Controls
N	88	100	354	199	10	5	452	304
%	19.47	32.89	78.32	65.46	2.21	1.64
BMI: Body Mass Index; AST/SGOT: aspartate aminotransferase/Serum Glutamic Oxaloacetic Transaminase; ALT/SGPT: Alanine Transaminase/Serum Glutamic Pyruvate Transaminase; gGT: gamma glutamyl transferase; HDL: High Density Lipoprotein. N: Number of individuals considered in each group.
