# Supplementary material for: Impaired Function of Solute Carrier Family 19 Leads to Low Folate Levels and Lipid Droplet Accumulation in Hepatocytes
Source: Biomedicines. 2023 Jan 31;11(2):337. doi: 10.3390/biomedicines11020337 (PMC9953281; doi:10.3390/biomedicines11020337)
Supplement: Supplementary file 1 [file biomedicines-11-00337-s001.zip › AinaraCano-etal_Supplementary Table S2_Rev2.xlsx]

## Sheet: Table_S1_Rev
Table S2. Selected SNP allelic characteristics and their association analyses for the studied population.
CHR	SNP	BP	Gene	A1	A2	SNP Type
21	rs1051266	46957794	SLC19A1	A	G	Missense Mutation,
						Transition Substitution
21	rs3788200	46956571	SLC19A1	G	A	Intron, Transition Substitution
21	rs3788190	46936958	SLC19A1	G	A	Intron, Transition Substitution
SNP	A1	F_A	F_U	A2	CHISQ	Pvalue	BONF	OR	SE	L95	U95
rs1051266	A	0.423	0.517	G	12.43	0.000423	0.000846	0.682	0.109	0.552	0.844
rs3788200	G	0.413	0.503	A	11.83	0.000581	0.00116	0.693	0.107	0.562	0.854
rs3788190	G	0.18	0.247	A	NA*	NA*	NA*	NA*	NA*	NA*	NA*
Allele frequencies were compared using chi-square statistics and odds ratios using PLINK software[REF] SNP: single-nucleotide polymorphism ID; A1: minor allele nucleotide; F_A: frequency of A1 in affected population; A2: major allele nucleotide; F_U: frequency of A1 in unaffected population; CHISQ: chi-square value; Pvalue: unadjusted significance of the studied association; BONF: Bonferroni corr…
[REF] Purcell S, Neale B, Todd-Brown K, Thomas L, Ferreira MA, Bender D, et al. PLINK: a tool set for whole-genome association and population-based linkage analyses. Am J Hum Genet. 2007;81(3):559-75.
