# Supplementary material for: Impaired Function of Solute Carrier Family 19 Leads to Low Folate Levels and Lipid Droplet Accumulation in Hepatocytes
Source: Biomedicines. 2023 Jan 31;11(2):337. doi: 10.3390/biomedicines11020337 (PMC9953281; doi:10.3390/biomedicines11020337)
Supplement: Supplementary file 1 [file biomedicines-11-00337-s001.zip › AinaraCano-etal_Supplementary Table S3.xlsx]

## Sheet: Table_S3
Table S3. Differential gene expression after SLC19A1 silencing in THLE2-cells
Gene Symbol	Well	Fold Change	T-TEST	Fold Up- or Down-Regulation
		Test Sample /Control Sample	p value	Test Sample /Control Sample
ABCA1	A01	1.75188	0.004415	1.75188
ACACA	A02	0.718426	0.025193	-1.39193
ACADL	A03	3.70753	0.117993	3.70753
ACLY	A04	0.851627	0.022206	-1.17422
ACOX1	A05	0.889849	0.331292	-1.12379
ACSL5	A06	0.994509	0.997566	-1.00552
ACSM3	A07	2.61289	0.10743	2.61289
ADIPOR1	A08	0.937003	0.374645	-1.06723
ADIPOR2	A09	0.951069	0.728648	-1.05145
AKT1	A10	0.877088	0.00375458	-1.14014
APOA1	A11	3.53892	0.000815625	3.53892
APOB	A12	0.921395	0.836395	-1.08531
APOC3	B01	1.20247	0.345125	1.20247
APOE	B02	2.16843	0.00313606	2.16843
ATP5C1	B03	0.502502	0.000124705	-1.99004
CASP3	B04	0.573889	0.000277358	-1.7425
CD36	B05	5.07028	0.123785	5.07028
CEBPB	B06	1.45557	0.0411432	1.45557
CNBP	B07	0.430959	1.41578e-06	-2.32041
CPT1A	B08	1.11402	0.185942	1.11402
CPT2	B09	0.684951	0.000196092	-1.45996
CYP2E1	B10	1.61415	0.391516	1.61415
CYP7A1	B11	30.1235	0.246121	30.1235
DGAT2	B12	1.54541	0.00280079	1.54541
FABP1	C01	24.883	N/A	24.883
FABP3	C02	1.49826	0.119663	1.49826
FABP5	C03	0.577935	0.000646565	-1.7303
FAS	C04	1.50981	0.0420258	1.50981
FASN	C05	1.13236	0.423842	1.13236
FOXA2	C06	0.328236	0.00248259	-3.04659
FOXO1	C07	2.30573	0.000162258	2.30573
G6PC	C08	5.88646	0.115571	5.88646
G6PD	C09	1.17468	0.00267314	1.17468
GCK	C10	15.9382	N/A	15.9382
GK	C11	0.816527	0.407897	-1.2247
GSK3B	C12	0.987164	0.835062	-1.013
HMGCR	D01	0.746116	0.0274106	-1.34027
HNF4A	D02	8.91092	0.240069	8.91092
IFNG	D03	17.8111	0.116021	17.8111
IGF1	D04	16.3016	N/A	16.3016
IGFBP1	D05	2.29257	0.144738	2.29257
IL10	D06	12.3799	0.253335	12.3799
IL1B	D07	5.95838	7.23336e-06	5.95838
IL6	D08	1.41485	0.0474682	1.41485
INSR	D09	1.65413	0.00686374	1.65413
IRS1	D10	1.09647	0.163256	1.09647
LDLR	D11	0.608774	0.00180665	-1.64264
LEPR	D12	0.484421	0.000726805	-2.06432
LPL	E01	0.573505	0.0398241	-1.74366
MAPK1	E02	0.708563	0.00236157	-1.41131
MAPK8	E03	0.799073	0.0110426	-1.25145
MLXIPL	E04	3.72467	0.00207924	3.72467
MTOR	E05	0.872409	0.0666151	-1.14625
NDUFB6	E06	1.099	0.507934	1.099
NFKB1	E07	0.802442	0.347542	-1.2462
NR1H2	E08	1.20621	4.64019e-05	1.20621
NR1H3	E09	0.51059	0.00011556	-1.95852
NR1H4	E10	15.1221	3.46243e-06	15.1221
PCK2	E11	1.00643	0.874427	1.00643
PDK4	E12	2.37959	0.00239361	2.37959
PIK3CA	F01	0.984366	0.683883	-1.01588
PIK3R1	F02	1.68201	0.00126579	1.68201
PKLR	F03	13.3393	0.136269	13.3393
PNPLA3	F04	1.90545	0.0139993	1.90545
PPA1	F05	0.485228	3.00789e-06	-2.06089
PPARA	F06	0.786223	0.0663	-1.2719
PPARG	F07	0.67566	0.00348447	-1.48004
PPARGC1A	F08	1.23742	0.430334	1.23742
PRKAA1	F09	0.618284	0.000104555	-1.61738
PTPN1	F10	0.997027	0.993093	-1.00298
RBP4	F11	0.453585	4.98734e-08	-2.20466
RXRA	F12	0.888106	0.431337	-1.12599
SCD	G01	1.3824	0.0652843	1.3824
SERPINE1	G02	1.60723	0.00365043	1.60723
SLC27A5	G03	6.68032	0.137651	6.68032
SLC2A1	G04	0.764209	0.0176945	-1.30854
SLC2A2	G05	1.38479	0.00222762	1.38479
SLC2A4	G06	1.53028	0.390691	1.53028
SOCS3	G07	0.856818	0.572681	-1.16711
SREBF1	G08	0.743911	0.000245646	-1.34425
SREBF2	G09	0.894231	0.00665907	-1.11828
STAT3	G10	0.703806	0.00599369	-1.42085
TNF	G11	3.19511	0.33287	3.19511
XBP1	G12	0.683669	0.000177569	-1.4627
