# Supplementary material for: Impaired Function of Solute Carrier Family 19 Leads to Low Folate Levels and Lipid Droplet Accumulation in Hepatocytes
Source: Biomedicines. 2023 Jan 31;11(2):337. doi: 10.3390/biomedicines11020337 (PMC9953281; doi:10.3390/biomedicines11020337)
Supplement: Supplementary file 1 [file biomedicines-11-00337-s001.zip › AinaraCano-etal_Supplementary Table S4.xlsx]

## Sheet: Table_S4
Table S4. Normalized data out of metabolomics study. Metabolite levels of SLC19A1-KD cells compared with their corresponding controls. “Individual notation” refers to the confirmed identification of the metabolites. Overlapping of two o more metabolites or non-confirmed identification is indicated in “Individual composition (or probable ID)”. Fold-changes and unpaired Student’s t test p-values (o…
Simple name	Class	Subclass A	Subclass B	Subclass C	Common name or function	Individual notation	Individual composition or probable ID	Link	Student's t-test (p)	log2(fold change)	fold change
AA	Amino acids	essential	Glucogenic	Branched-chain	Val	Valine		HMDB00883	0.000326005	-1.60756	0.328154
AA	Amino acids	essential	Glucogenic-Ketogenic		Thr	Threonine		HMDB00167	0.00223058	-1.09275	0.468865
AA	Amino acids	essential	Glucogenic-Ketogenic	Branched-chain	Ile	Isoleucine		HMDB00172	0.00777779	-0.834496	0.560779
AA	Amino acids	essential	Ketogenic	Branched-chain	Leu	Leucine		HMDB00687	0.000123757	-2.18284	0.220242
AA	Amino acids	essential	Ketogenic		Lys	Lysine		HMDB00182	0.00348621	-1.49399	0.355028
AA	Amino acids	essential	Glucogenic		Met	Methionine		HMDB00696	0.00113382	-1.40348	0.378016
AA	Amino acids	essential	Glucogenic		His	Histidine		HMDB00177	0.0037015	-1.00995	0.496562										For glycerophospholipids containing an ether moiety the prefix, O-, denotes the presence of an alkyl ether (plasmanyl) substituent, whereas the prefix P- refers to a vinyl ether (alkenyl or plasmenyl) substituent. The suffix, e, indicates the presence of an ether linked substituent, although plasmanyl or plasmenyl classification has not been confirmed.
AA	Amino acids	essential	Glucogenic-Ketogenic	Aromatic	Phe	Phenylalanine		HMDB00159	0.0218999	-0.950872	0.51732
AA	Amino acids	essential	Glucogenic-Ketogenic	Aromatic	Trp	Tryptophan		HMDB00929	0.00293019	-1.29005	0.408938
AA	Amino acid	non-essential	Glucogenic		Cys	Cysteine		HMDB00574	0.017134	1.63097	3.09721
AA	Amino acid derivatives	essential	Alpha Amino Acids and Derivatives		Cys-Cys	Cystine		HMDB00192	0.464639	-0.332286	0.794277
AA	Amino acids	non-essential	Glucogenic		Glu	Glutamic Acid		HMDB00148	0.00720053	-2.88625	0.135255
AA	Amino acids	non-essential	Glucogenic		Gly	Glycine		HMDB00123	0.134468	1.02355	2.03292
AA	Amino acids	non-essential	Glucogenic		Ala	Alanine		HMDB00161	0.00402253	-0.872267	0.546288
AA	Amino acids	non-essential	Glucogenic		Ser	Serine		HMDB00187	0.0168553	-1.22826	0.426833
AA	Amino acids	non-essential	Glucogenic		Pro	Proline		HMDB00162	7.63661e-05	-1.52385	0.347757
AA	Amino acids	non-essential			Tau	Taurine		HMDB00251	0.114297	3.19235	9.14099
AA	Amino acids	non-essential	Glucogenic		Asn	Asparagine		HMDB00168	0.0071509	-1.32324	0.399637
AA	Amino acids	non-essential	Glucogenic		Asp	Aspartic Acid		HMDB00191	0.00613051	1.6592	3.15841
AA	Amino acids	non-essential	Glucogenic		Gln	Glutamine		HMDB00641	0.0386805	-2.31778	0.200576
AA	Amino acids	non-essential	Glucogenic		Arg	Arginine		HMDB00517	0.0343819	-0.580028	0.668951
AA	Amino acids	conditionally essential (phenylalanine)	Glucogenic-Ketogenic	Aromatic - exclusive liver synthesis	Tyr	Tyrosine		HMDB00158	0.0904169	-0.542943	0.686369
AA	Peptides	Dipeptide		Dipeptide		Ala-Gln		HMDB28685	0.000850381	2.16066	4.47118
AA	Polypeptide	Tripeptide			GSSG	Glutathione (oxidized)		HMDB03337	0.0268709	-3.72507	0.0756212
AA	Amino Acids and Derivatives	Alpha Amino Acids and Derivatives		Amino acid derivatives		Sarcosine		HMDB00271	0.00858299	1.60916	3.05074
AA	Amino Acids and Derivatives	Alpha Amino Acids and Derivatives		Amino acid derivatives		L-Citrulline		HMDB00904	0.148252	0.751972	1.68409
AA	Amino Acids and Derivatives	Alpha Amino Acids and Derivatives				1-Methyl-L-histidine		HMDB00001	0.869821	0.0847704	1.06052
SFA	Non-esterified fatty acids	Saturated fatty acids			Myristic acid	14:0		HMDB00806	0.0502308	-0.354817	0.781969
SFA	Non-esterified fatty acids	Saturated fatty acids			Pentadecylic acid	15:0		HMDB00826	0.00446252	0.527721	1.44165
SFA	Non-esterified fatty acids	Saturated fatty acids			Palmitic acid	16:0		HMDB00220	0.512358	0.270683	1.20638
SFA	Non-esterified fatty acids	Saturated fatty acids			Margaric acid	17:0		HMDB02259	0.175419	0.239781	1.18081
SFA	Non-esterified fatty acids	Saturated fatty acids			Stearic acid	18:0		HMDB00827	0.828817	-0.179653	0.882915
SFA	Non-esterified fatty acids	Saturated fatty acids			Arachidic acid	20:0		HMDB02212	0.291246	-0.587278	0.665598
SFA	Non-esterified fatty acids	Saturated fatty acids			Lignoceric acid	24:0		HMDB02003	0.150473	0.397674	1.31738
MUFA	Non-esterified fatty acids	Monounsaturated fatty acids					14:1n-x		0.389853	0.616729	1.53339
MUFA	Non-esterified fatty acids	Monounsaturated fatty acids			Palmitoleic acid	16:1n-7		HMDB03229	0.262524	0.151074	1.1104
MUFA	Non-esterified fatty acids	Monounsaturated fatty acids			Hypogeic acid	16:1n-9		HMDB02186	0.140833	-0.231944	0.851487
MUFA	Non-esterified fatty acids	Monounsaturated fatty acids					16:1n-x		0.00361408	-0.631056	0.645704
MUFA	Non-esterified fatty acids	Monounsaturated fatty acids					17:1n-x		0.736532	-0.0260179	0.982127
MUFA	Non-esterified fatty acids	Monounsaturated fatty acids			Oleic acid. VLDL production is stimulated by oleic acid (18:1 n-9) and attenuated by EPA (20:5 n-3) and DHA (22:6 n-3). doi: 10.1186/1743-7075-7-35	18:1n-9		HMDB00207	0.357798	-0.0989064	0.933741
MUFA	Non-esterified fatty acids	Monounsaturated fatty acids					18:1n-x		0.00224684	-1.2389	0.423695
MUFA	Non-esterified fatty acids	Monounsaturated fatty acids					18:1n-x		0.000253542	-1.39437	0.380411
MUFA	Non-esterified fatty acids	Monounsaturated fatty acids			Gadoleic acid	20:1n-6			0.0545229	-1.2119	0.431698
MUFA	Non-esterified fatty acids	Monounsaturated fatty acids			Eicosenoic acid	20:1n-9		HMDB02231	0.00748656	0.835157	1.78405
MUFA	Non-esterified fatty acids	Monounsaturated fatty acids			Nervonic acid	24:1n-9		HMDB02368	0.000966474	-1.46973	0.361051
PUFA	Non-esterified fatty acids	Polyunsaturated fatty acids					14:3n-x		0.0842836	0.864018	1.8201
PUFA	Non-esterified fatty acids	Polyunsaturated fatty acids			Palmitolinoleic acid	16:2n-4,7			0.0064875	1.63292	3.10141
PUFA	Non-esterified fatty acids	Polyunsaturated fatty acids					16:3n-x		6.41276e-06	2.44371	5.4404
PUFA	Non-esterified fatty acids	Polyunsaturated fatty acids					16:3n-x		0.000719204	3.75609	13.5113
PUFA	Non-esterified fatty acids	Polyunsaturated fatty acids	Essential		Linoleic acid (LA)	18:2n-6		HMDB00673	0.00201892	1.1211	2.17512
PUFA	Non-esterified fatty acids	Polyunsaturated fatty acids			Linoelaidic acid	18:2n-6 trans		HMDB06270	0.000163752	-0.9468	0.518782
PUFA	Non-esterified fatty acids	Polyunsaturated fatty acids					18:2n-x		0.277951	0.0940291	1.06735
PUFA	Non-esterified fatty acids	Polyunsaturated fatty acids	Essential		Alpha-Linolenic acid (ALA)	18:3n-3		HMDB01388	0.00124809	1.21335	2.31875
PUFA	Non-esterified fatty acids	Polyunsaturated fatty acids	Conditionally essential		Gamma-Linolenic acid (GLA)	18:3n-6		HMDB03073	0.0022809	2.09239	4.26453
PUFA	Non-esterified fatty acids	Polyunsaturated fatty acids					18:3n-x		0.0014674	0.951784	1.93426
PUFA	Non-esterified fatty acids	Polyunsaturated fatty acids			Stearidonic acid (SDA)	18:4n-3		HMDB06547	7.14819e-05	1.1841	2.27221
PUFA	Non-esterified fatty acids	Polyunsaturated fatty acids			Eicosadienoic acid	20:2n-6		HMDB05060	0.105119	-0.231057	0.85201
PUFA	Non-esterified fatty acids	Polyunsaturated fatty acids					20:2n-x		0.00100235	-1.17715	0.442224
PUFA	Non-esterified fatty acids	Polyunsaturated fatty acids			Eicosatrienoid acid (ETE)	20:3n-3		HMDB60039	0.000591576	1.30587	2.47233
PUFA	Non-esterified fatty acids	Polyunsaturated fatty acids			Mead acid	20:3n-9		HMDB10378	0.348188	0.135604	1.09855
PUFA	Non-esterified fatty acids	Polyunsaturated fatty acids					20:3n-x		0.0572434	-0.298213	0.813259
PUFA	Non-esterified fatty acids	Polyunsaturated fatty acids			Eicosatetraenoic acid (ETA)	20:4n-3		HMDB02177	0.031461	-0.562887	0.676946
PUFA	Non-esterified fatty acids	Polyunsaturated fatty acids			Arachidonic acid (AA)	20:4n-6		HMDB01043	0.0099962	2.12962	4.37603
PUFA	Non-esterified fatty acids	Polyunsaturated fatty acids					20:4n-x		0.103526	0.426501	1.34397
PUFA	Non-esterified fatty acids	Polyunsaturated fatty acids			Eicosapentaenoic acid (EPA, Timnodonic acid). VLDL production is stimulated by oleic acid (18:1 n-9) and attenuated by EPA (20:5 n-3) and DHA (22:6 n-3). doi: 10.1186/1743-7075-7-35	20:5n-3		HMDB01999	0.00325308	1.89567	3.72095
PUFA	Non-esterified fatty acids	Polyunsaturated fatty acids					22:3n-x		0.0535116	0.318663	1.24717
PUFA	Non-esterified fatty acids	Polyunsaturated fatty acids					22:3n-x		0.093472	-0.304814	0.809547
PUFA	Non-esterified fatty acids	Polyunsaturated fatty acids			Adrenic acid	22:4n-6		HMDB02226	0.000703938	2.35807	5.12684
PUFA	Non-esterified fatty acids	Polyunsaturated fatty acids			Docosapentaenoic acid (DPA, Clupanodonic acid)	22:5n-3		HMDB06528	0.00209651	1.61843	3.07042
PUFA	Non-esterified fatty acids	Polyunsaturated fatty acids			Docosapentaenoic acid (Osbond acid)	22:5n-6		HMDB01976	0.00467521	1.19645	2.29175
PUFA	Non-esterified fatty acids	Polyunsaturated fatty acids	Peroxisomal beta-oxidation		Docosahexaenoic acid (DHA, Cervonic acid). DHA induces apoptosis in human hepatocellular carcinoma cells. Int J Clin Exp Pathol. 2013; 6(2): 281â€“289. VLDL production is stimulated by oleic acid (18:1 n-9) and attenuated by EPA (20:5 n-3) and DHA (22:6 n-3). doi: 10.1186/1743-7075-7-35	22:6n-3		HMDB02183	0.0111227	0.390807	1.31113
oxFA	Oxidized fatty acids	Hydroxy-octadecadienoic acids	Precursor fatty acid: Linoleic acid			13-HODE		HMDB04667	0.00191587	0.981473	1.97448
oxFA	Oxidized fatty acids	Hydroxy-octadecadienoic acids	Precursor fatty acid: Linoleic acid			x-HODE			0.0240296	1.27451	2.41917
oxFA	Oxidized fatty acids	Hydroxy-octadecadienoic acids	Precursor fatty acid: Linoleic acid			x-HODE			0.222727	0.475182	1.39009
oxFA	Oxidized fatty acids	Hydroxy-eicosatetraenoic acids (HETE), Epoxy eicosatetraaenoic acids (EET)	Precursor fatty acid: Arachidonic acid			5-HETE		HMDB11134	0.000778856	1.71996	3.29427
oxFA	Oxidized fatty acids	Hydroxy-eicosatetraenoic acids (HETE), Epoxy eicosatetraenoic acids (EET)	Precursor fatty acid: Arachidonic acid			9-HETE		HMDB10222	0.000108733	1.9949	3.98587
oxFA	Oxidized fatty acids	Hydroxy-eicosatetraenoic acids (HETE), Epoxy eicosatetraenoic acids (EET)	Precursor fatty acid: Arachidonic acid			11-HETE		HMDB04682	0.000274693	1.5292	2.88626
oxFA	Oxidized fatty acids	Hydroxy-eicosatetraenoic acids (HETE), Epoxy eicosatetraenoic acids (EET)	Precursor fatty acid: Arachidonic acid			12-HETE		HMDB06111	2.86608e-05	1.91709	3.77661
oxFA	Oxidized fatty acids	Hydroxy-eicosatetraenoic acids (HETE), Epoxy eicosatetraenoic acids (EET)	Precursor fatty acid: Arachidonic acid			15-HETE		HMDB03876	0.000282316	1.90939	3.7565
oxFA	Oxidized fatty acids	Hydroxy-eicosatetraenoic acids (HETE), Epoxy eicosatetraenoic acids (EET)	Precursor fatty acid: Arachidonic acid			x-HETE/EET			6.77732e-05	1.70112	3.25153
oxFA	Oxidized fatty acids	Hydroxy-eicosatetraenoic acids (HETE), Epoxy eicosatetraenoic acids (EET)	Precursor fatty acid: Arachidonic acid			x-HETE/EET			0.686436	0.305316	1.23569
AC	Fatty esters	Acylcarnitines			Oleoylcarnitine	AC(18:1n-9)		HMDB05065	0.696228	-0.0853468	0.942558
FAA	Fatty amides	Primary amides	Fatty acid amides		Tetradecanamide	14:0 amide			0.00716575	1.04104	2.05771
FAA	Fatty amides	Primary amides	Fatty acid amides		Hexadecanamide (Palmitamide)	16:0 amide		HMDB12273	0.010153	1.03064	2.04294
FAA	Fatty amides	Primary amides	Fatty acid amides		Octadecanamide (Stearamide)	18:0 amide		HMDB34146	0.0181597	1.0014	2.00194
FAA	Fatty amides	Primary amides	Fatty acid amides		9Z-octadecenamide (Oleamide)	18:1n-9 amide		HMDB02117	0.043455	1.09911	2.14222
FAA	Fatty amides	Primary amides	Fatty acid amides			20:0 amide			0.0215074	0.932198	1.90818
FAA	Fatty amides	Primary amides	Fatty acid amides				20:1n-x amide		0.0771143	1.11299	2.16293
FAA	Fatty amides	Primary amides	Fatty acid amides				20:2n-x amide		0.0299004	1.08535	2.12189
FAA	Fatty amides	Primary amides	Fatty acid amides				21:1n-x amide		0.0964639	0.774202	1.71024
FAA	Fatty amides	Primary amides	Fatty acid amides		Docosanamide (Behenamide)	22:0 amide		HMDB00583	0.15159	0.908329	1.87687
FAA	Fatty amides	Primary amides	Fatty acid amides				22:2n-x amide		0.130725	0.83254	1.78082
FAA	Fatty amides	Primary amides	Fatty acid amides				23:1n-x amide		0.0889853	0.832322	1.78055
FAA	Fatty amides	Primary amides	Fatty acid amides				24:1n-x amide		0.085902	0.851954	1.80494
NAE	Fatty amides	N-acyl ethanolamines	N-acyl ethanolamines		Palmitoyl ethanolamide	NAE(16:0)		HMDB02100	0.627027	0.0927543	1.0664
NAE	Fatty amides	N-acyl ethanolamines	N-acyl ethanolamines		Stearoyl ethanolamide	NAE(18:0)		HMDB13078	0.0106809	-0.289196	0.818358
NAE	Fatty amides	N-acyl ethanolamines	N-acyl ethanolamines		N-Oleoyl ethanolamide	NAE(18:1n-9)		HMDB02088	0.0115612	-0.49426	0.709926
NAE	Fatty amides	N-acyl ethanolamines	N-acyl ethanolamines				NAE(18:1n-x)		0.0519835	-0.524333	0.69528
NAE	Fatty amides	N-acyl ethanolamines	N-acyl ethanolamines		N-arachidonoyl ethanolamide (anandamide)	NAE(20:4n-6)		HMDB04080	0.440412	0.192682	1.14289
NAE	Fatty amides	N-acyl ethanolamines	N-acyl ethanolamines		Docosahexaenoyl ethanolamide	NAE(22:6n-3)		HMDB13658	0.00541755	-1.21093	0.43199
DG	Glycerolipids	Diacylglycerols				DG(32:0)	DG(16:0+16:0+0:0)		0.000390159	1.61523	3.06359
DG	Glycerolipids	Diacylglycerols				DG(32:1)	DG(16:0+16:1+0:0)+ DG (14:0+18:1+0:0)		0.0013886	2.18785	4.55625
DG	Glycerolipids	Diacylglycerols				DG(34:0)	DG(16:0+18:0+0:0)		0.00792428	0.574936	1.48961
DG	Glycerolipids	Diacylglycerols				DG(34:1)	DG(16:0+18:1+0:0)		0.00652538	1.25846	2.39241
DG	Glycerolipids	Diacylglycerols				DG(34:2)	DG(16:0+18:2+0:0)		0.01634	3.35844	10.2563
DG	Glycerolipids	Diacylglycerols				DG(36:2)	DG(18:1+18:1+0:0)		0.0373349	1.89873	3.72885
DG	Glycerolipids	Diacylglycerols				DG(36:4)	DG(16:0+20:4+0:0)		0.00875356	3.25663	9.55748
TG	Glycerolipids	Triacylglycerols				TG(40:0)	TG(12:0+16:0+12:0) + TG(10:0+16:0+14:0)		0.123081	0.736002	1.66555
TG	Glycerolipids	Triacylglycerols				TG(41:0)	TG(10:0+15:0+16:0) + TG(12:0+15:0+14:0)		0.0032833	1.00004	2.00006
TG	Glycerolipids	Triacylglycerols				TG(42:0)	TG(14:0+12:0+16:0)		0.262478	0.24679	1.18656
TG	Glycerolipids	Triacylglycerols				TG(43:0)	TG(12:0+15:0+16:0) + TG(10:0+16:0+17:0) + TG(12:0+14:0+17:0)		0.165856	1.30614	2.47279
TG	Glycerolipids	Triacylglycerols				TG(44:0)	TG(16:0+16:0+12:0) + TG(16:0+14:0+14:0)		0.222785	0.673156	1.59456
TG	Glycerolipids	Triacylglycerols				TG(44:1)	TG(14:0+18:1+12:0) + TG(16:0+16:1+12:0)		0.549398	0.269905	1.20573
TG	Glycerolipids	Triacylglycerols				TG(45:0)	TG(16:0+15:0+14:0)		0.207531	1.32506	2.50543
TG	Glycerolipids	Triacylglycerols				TG(45:1)	TG(14:0+15:0+16:1)		0.090174	1.02729	2.03819
TG	Glycerolipids	Triacylglycerols				TG(46:0)	TG(16:0+16:0+14:0)		0.427169	0.214958	1.16067
TG	Glycerolipids	Triacylglycerols				TG(46:1)	TG(12:0+18:1+16:0)		0.0509016	0.987256	1.98241
TG	Glycerolipids	Triacylglycerols				TG(46:2)	TG(14:0+18:2+14:0) + TG(16:1+18:1+12:0)		0.26527	0.567123	1.48157
TG	Glycerolipids	Triacylglycerols				TG(47:0)	TG(16:0+16:0+15:0)		0.0424417	1.14903	2.21765
TG	Glycerolipids	Triacylglycerols				TG(47:1)	TG(18:1+14:0+15:0) + TG(16:1+17:0+14:0)		0.0445231	1.17832	2.26313
TG	Glycerolipids	Triacylglycerols				TG(47:2)	TG(12:0+18:2+17:0) + TG(12:0+18:1+17:1) + TG(14:0+18:2+15:0)		0.0982518	1.07758	2.1105
TG	Glycerolipids	Triacylglycerols				TG(48:0)	TG(16:0/16:0/16:0)	HMDB05356	0.095487	0.337625	1.26367
TG	Glycerolipids	Triacylglycerols				TG(48:1)	TG(14:0+18:1+16:0) + TG(16:0+16:1+16:0)		0.0185625	0.900949	1.86729
TG	Glycerolipids	Triacylglycerols				TG(48:2)	TG(14:0+18:1+16:1) + TG(16:0+18:2+14:0)		0.0117038	1.21284	2.31793
TG	Glycerolipids	Triacylglycerols				TG(49:0)	TG(16:0+17:0+16:0) + TG(18:0+17:0+14:0)		0.0202687	0.698326	1.62262
TG	Glycerolipids	Triacylglycerols				TG(49:1)	TG(15:0+18:1+16:0)		0.00794818	1.38432	2.61049
TG	Glycerolipids	Triacylglycerols				TG(49:2)	TG(15:0+18:2+16:0) + TG(18:1+16:1+15:0) + TG(18:1+14:0+17:1) + TG(16:0+18:2+15:0)		0.0112788	1.37166	2.58767
TG	Glycerolipids	Triacylglycerols				TG(50:0)	TG(16:0+16:0+18:0)		0.787435	0.0433514	1.0305
TG	Glycerolipids	Triacylglycerols				TG(50:1)	TG(16:0+18:1+16:0)		0.0247711	1.0759	2.10804
TG	Glycerolipids	Triacylglycerols				TG(50:2)	TG(16:0+18:1+16:1) + TG(18:1+18:1+14:0) + TG(16:0+18:2+16:0)		0.00630098	1.59118	3.01296
TG	Glycerolipids	Triacylglycerols				TG(50:3)	TG(16:1+18:1+16:1) + TG(16:0+18:2+16:1)		0.0250057	1.61747	3.06837
TG	Glycerolipids	Triacylglycerols				TG(51:1)	TG(16:0+17:0+18:1)		0.0100249	1.16972	2.24968
TG	Glycerolipids	Triacylglycerols				TG(51:2)	TG(16:0+17:1+18:1)		0.00936738	1.85755	3.62391
TG	Glycerolipids	Triacylglycerols				TG(51:3)	TG(16:0+17:1+18:2) + TG(18:2+18:1+15:0)		0.0271603	1.9335	3.8198
TG	Glycerolipids	Triacylglycerols				TG(52:0)	TG(16:0+18:0+18:0)		0.0116463	-0.48725	0.713384
TG	Glycerolipids	Triacylglycerols				TG(52:1)	TG(16:0+18:1+18:0)		0.0826999	0.628565	1.54603
TG	Glycerolipids	Triacylglycerols				TG(52:2)	TG(16:0+18:1+18:1)		0.0528119	1.74849	3.36007
TG	Glycerolipids	Triacylglycerols				TG(52:3)	TG(16:0+18:1+18:2)		0.0281051	1.90673	3.74958
TG	Glycerolipids	Triacylglycerols				TG(52:4)	TG(16:0+18:2+18:2)		0.00373125	1.7799	3.43402
TG	Glycerolipids	Triacylglycerols				TG(52:4)	TG(16:0+20:4+16:0)		0.0299849	4.74302	26.7788
TG	Glycerolipids	Triacylglycerols				TG(53:0)	TG(17:0+18:0+18:0) + TG(20:0+17:0+16:0)		0.504315	0.0766811	1.05459
TG	Glycerolipids	Triacylglycerols				TG(53:1)	TG(18:0+18:1+17:0)		0.0568412	0.655456	1.57511
TG	Glycerolipids	Triacylglycerols				TG(53:2)	TG(18:1+18:1+17:0)		0.0248268	1.7062	3.263
TG	Glycerolipids	Triacylglycerols				TG(53:3)	TG(18:2+18:1+17:0) + TG(18:1+18:1+17:1)		0.0682857	2.27315	4.83378
TG	Glycerolipids	Triacylglycerols				TG(54:0)	TG(18:0/18:0/18:0)	HMDB05393	0.0124329	-0.700816	0.615224
TG	Glycerolipids	Triacylglycerols				TG(54:1)	TG(18:0+18:1+18:0)		0.978946	0.00526287	1.00365
TG	Glycerolipids	Triacylglycerols				TG(54:2)	TG(18:0+18:1+18:1)		0.0382088	1.4104	2.65811
TG	Glycerolipids	Triacylglycerols				TG(54:3)	TG(20:2+20:1+14:0) + TG(20:2+18:1+16:0) + TG(20:1+18:2+16:0) + TG(18:2+18:1+18:0)		0.0616021	1.90895	3.75537
TG	Glycerolipids	Triacylglycerols				TG(54:4)	TG(18:2+18:1+18:1) + TG(18:2+18:2+18:0)		0.0334582	2.59096	6.025
TG	Glycerolipids	Triacylglycerols				TG(54:5)	TG(18:2+18:2+18:1)		0.0515235	1.11199	2.16143
TG	Glycerolipids	Triacylglycerols				TG(54:5)	TG(18:1+20:4+16:0)		0.0462562	4.10383	17.1939
TG	Glycerolipids	Triacylglycerols				TG(54:6)	TG(18:2+18:3+18:1)		0.269439	0.408182	1.32701
TG	Glycerolipids	Triacylglycerols				TG(54:6)	TG(20:4+18:2+16:0)		0.0438084	4.16706	17.9643
TG	Glycerolipids	Triacylglycerols				TG(55:2)	TG(18:1+18:1+19:0) + TG(18:0+18:1+19:1)		0.0357094	1.15032	2.21963
TG	Glycerolipids	Triacylglycerols				TG(55:3)	TG(18:1+18:1+19:1) + TG(18:2+19:0+18:1)		0.0899067	1.9262	3.80052
TG	Glycerolipids	Triacylglycerols				TG(56:0)	TG(20:0+18:0+18:0) + TG(22:0+20:0+14:0)		0.244301	-0.53305	0.691092
TG	Glycerolipids	Triacylglycerols				TG(56:1)	TG(22:0+18:1+16:0) + TG(24:0+16:1+16:0)		0.0727545	-0.445157	0.734504
TG	Glycerolipids	Triacylglycerols				TG(56:2)	TG(18:1+20:1+18:0)		0.0843583	0.747104	1.67842
TG	Glycerolipids	Triacylglycerols				TG(56:3)	TG(18:1+20:1+18:1)		0.0680568	1.01594	2.02221
TG	Glycerolipids	Triacylglycerols				TG(56:5)	TG(22:5+18:0+16:0) + TG(22:4+18:1+16:0)		0.055598	3.69923	12.9891
TG	Glycerolipids	Triacylglycerols				TG(56:5)	TG(20:4+18:1+18:0)		0.00959738	2.38308	5.2165
TG	Glycerolipids	Triacylglycerols				TG(56:6)	TG(22:5+18:1+16:0) + TG(20:4+18:1+18:1)		0.0458473	4.27718	19.3891
TG	Glycerolipids	Triacylglycerols				TG(56:7)	TG(22:5+18:2+16:0) + TG(20:4+18:2+18:1)		0.0605079	4.48982	22.4684
TG	Glycerolipids	Triacylglycerols				TG(56:7)	TG(22:6+18:1+16:0)		0.0597996	2.49457	5.63561
TG	Glycerolipids	Triacylglycerols				TG(56:8)	TG(22:6+18:2+16:0)		0.0506769	3.71655	13.146
TG	Glycerolipids	Triacylglycerols				TG(58:1)	TG(24:0+18:1+16:0)		0.0109984	-0.847198	0.555863
TG	Glycerolipids	Triacylglycerols				TG(58:2)	TG(18:1+22:0+18:1)		0.341867	0.377971	1.29951
TG	Glycerolipids	Triacylglycerols				TG(58:3)	TG(22:1+18:1+18:1) + TG(22:1+18:2+18:0)		0.24534	0.611843	1.52821
TG	Glycerolipids	Triacylglycerols				TG(58:6)	TG(22:5+18:0+18:1)		0.0627314	3.5818	11.9737
TG	Glycerolipids	Triacylglycerols				TG(58:7)	TG(22:5+18:2+18:0) + TG(22:4+18:2+18:1) + TG(22:5+18:1+18:1)		0.0363695	4.60923	24.4071
TG	Glycerolipids	Triacylglycerols				TG(58:8)	TG(22:5+18:2+18:1) + TG(22:6+18:1+18:1)		0.113985	3.49329	11.2612
TG	Glycerolipids	Triacylglycerols				TG(58:9)	TG(20:4+20:4+18:1) + TG(22:6+18:1+18:2)		0.0289627	4.68302	25.6879
TG	Glycerolipids	Triacylglycerols				TG(59:1)	TG(24:0+18:1+17:0)		0.508582	0.255503	1.19375
TG	Glycerolipids	Triacylglycerols				TG(60:1)	TG(24:0+18:0+18:1)		0.00100585	-1.41761	0.374332
TG	Glycerolipids	Triacylglycerols				TG(60:2)	TG(24:0+18:1+18:1)		0.441595	-0.274857	0.826532
TG	Glycerolipids	Triacylglycerols				TG(60:3)	TG(24:0+18:1+18:2)		0.0483774	0.781953	1.71946
Cho	Sterols	Cholesterol and derivatives				Cholesterol		HMDB00067	0.00824796	0.773449	1.70935
ChoE	Sterols	Cholesterol Ester				ChoE(16:0)		HMDB00885	0.324479	0.229845	1.17271
ChoE	Sterols	Cholesterol Ester				ChoE(16:1)		HMDB00658	0.774981	-0.0578047	0.960725
ChoE	Sterols	Cholesterol Ester				ChoE(17:0)			0.476711	-0.125303	0.916812
ChoE	Sterols	Cholesterol Ester				ChoE(17:1)			0.0719372	-0.304668	0.809629
ChoE	Sterols	Cholesterol Ester				ChoE(18:0)		HMDB10368	0.0773654	-0.373312	0.772008
ChoE	Sterols	Cholesterol Ester				ChoE(18:1)		HMDB00918	0.339037	0.137917	1.10031
ChoE	Sterols	Cholesterol Ester				ChoE(18:2)		HMDB00610	0.0417473	0.974315	1.96471
ChoE	Sterols	Cholesterol Ester				ChoE(18:3)		HMDB10370	0.0484324	1.088	2.12579
ChoE	Sterols	Cholesterol Ester				ChoE(20:3)		HMDB10373	0.0233873	0.7746	1.71072
ChoE	Sterols	Cholesterol Ester				ChoE(20:4)		HMDB06726	0.00026847	2.53031	5.77697
ChoE	Sterols	Cholesterol Ester				ChoE(20:5)		HMDB06731	2.63262e-05	2.63008	6.19059
ChoE	Sterols	Cholesterol Ester				ChoE(22:4)		HMDB06729	0.0154283	2.6429	6.24585
ChoE	Sterols	Cholesterol Ester				ChoE(22:5)		HMDB10375	0.000472505	2.1088	4.31333
ChoE	Sterols	Cholesterol Ester				ChoE(22:6)		HMDB06733	0.0480641	0.164634	1.12088
BA	Bile acids	Secondary bile acids			DCA	Deoxycholic acid		HMDB00626	0.00368551	-0.900014	0.535881
BA	Bile acids	Glycine-conjugated bile acids			GCDCA	Glycochenodeoxycholic acid		HMDB00637	0.531751	0.398884	1.31849
BA	Bile acids	Glycine-conjugated bile acids			GDCA	Glycodeoxycholic acid		HMDB00631	0.0769201	0.738235	1.66813
BA	Bile acids	Glycine-conjugated bile acids			GUDCA	Glycoursodeoxycholic acid		HMDB00708	0.40543	0.685567	1.60833
ST	Sterols	Steroid sulfates			DHEAS	Dehydroepiandrosterone sulfate (DHEAS)		HMDB01032	0.00192751	1.33242	2.51826
ST	Sterols	Steroids				Cortisol (hydrocortisone)		HMDB00063	0.000255479	-2.64074	0.160346
PE	Glycerophospholipids	Diacylglycerophosphoethanolamine				PE(16:0/16:0)			0.0041515	-0.483566	0.715207
PE	Glycerophospholipids	Diacylglycerophosphoethanolamine				PE(16:0/16:1)			0.00111417	1.30405	2.4692
PE	Glycerophospholipids	Diacylglycerophosphoethanolamine				PE(16:0/18:1)		HMDB08927	4.18475e-06	-0.958097	0.514735
PE	Glycerophospholipids	Diacylglycerophosphoethanolamine				PE(16:0/18:2)		HMDB08928	3.39382e-06	-1.6645	0.315453
PE	Glycerophospholipids	Diacylglycerophosphoethanolamine				PE(16:0/20:4)		HMDB08937	5.51056e-06	-0.675385	0.626165
PE	Glycerophospholipids	Diacylglycerophosphoethanolamine				PE(18:1/18:2)		HMDB09060	0.000638384	0.410537	1.32918
PE	Glycerophospholipids	Diacylglycerophosphoethanolamine				PE(18:2/18:2)		HMDB09093	0.0179217	-1.22965	0.42642
PE	Glycerophospholipids	Diacylglycerophosphoethanolamine				PE(20:5/16:0)		HMDB09451	0.00117385	-1.20991	0.432296
PE	Glycerophospholipids	Diacylglycerophosphoethanolamine				PE(18:0/18:1)			1.44559e-06	-1.11752	0.460884
PE	Glycerophospholipids	Diacylglycerophosphoethanolamine				PE(16:0/22:6)		HMDB08946	1.46947e-07	-1.12571	0.458277
PE	Glycerophospholipids	Diacylglycerophosphoethanolamine				PE(18:0/20:4)		HMDB09003	5.4022e-07	0.67106	1.59224
PE	Glycerophospholipids	Diacylglycerophosphoethanolamine				PE(20:4/18:2)		HMDB09390	2.85944e-06	-1.06072	0.479393
PE	Glycerophospholipids	Diacylglycerophosphoethanolamine				PE(38:5)	PE(18:1/20:4) + PE(16:0/22:5)		2.03344e-06	-0.345668	0.786944
PE	Glycerophospholipids	Diacylglycerophosphoethanolamine				PE(18:0/20:1) & small contribution of PE(18:1/20:0)			0.000735853	-2.67981	0.156062
PE	Glycerophospholipids	Diacylglycerophosphoethanolamine				PE(18:0/22:6)		HMDB09012	9.05615e-05	-0.719453	0.607328
PE	Glycerophospholipids	Diacylglycerophosphoethanolamine				PE(18:0/22:4)			0.285305	-0.131045	0.91317
PE	Glycerophospholipids	1-ether, 2-acylglycerophosphoethanolamine				PE(O-16:0/18:1)			1.0253e-06	-0.703147	0.614231
PE	Glycerophospholipids	1-ether, 2-acylglycerophosphoethanolamine				PE(18:1e/16:0)			1.68113e-06	-1.72916	0.301628
PE	Glycerophospholipids	1-ether, 2-acylglycerophosphoethanolamine			Plasmalogen	PE(P-16:0/18:2)			0.00038321	-0.587246	0.665612
PE	Glycerophospholipids	1-ether, 2-acylglycerophosphoethanolamine				PE(16:1e/20:0) & small contribution of PE(18:1e/18:0) & PE(20:1e/16:0)			1.07906e-05	-1.7482	0.297672
PE	Glycerophospholipids	1-ether, 2-acylglycerophosphoethanolamine			Plasmalogen	PE(P-18:0/18:1)			7.03285e-08	-2.04371	0.242539
PE	Glycerophospholipids	1-ether, 2-acylglycerophosphoethanolamine			Plasmalogen	PE(P-18:0/18:2)			5.66579e-06	-1.42392	0.372698
PE	Glycerophospholipids	1-ether, 2-acylglycerophosphoethanolamine				PE(16:1e/20:3)			5.27013e-08	-1.93875	0.260842
PE	Glycerophospholipids	1-ether, 2-acylglycerophosphoethanolamine			Plasmalogen	PE(P-16:0/20:4)			1.38725e-06	0.351066	1.2755
PE	Glycerophospholipids	1-ether, 2-acylglycerophosphoethanolamine				PE(16:1e/20:5)			2.04114e-06	-0.773214	0.585112
PE	Glycerophospholipids	1-ether, 2-acylglycerophosphoethanolamine				PE(18:1e/20:1) & small contribution PE(16:1e/22:1) + PE(18:2e/20:0) + PE(20:1e/18:1)			1.43243e-07	-3.07602	0.118584
PE	Glycerophospholipids	1-ether, 2-acylglycerophosphoethanolamine			Plasmalogen	PE(P-18:0/20:4)			0.0010176	0.16961	1.12475
PE	Glycerophospholipids	1-ether, 2-acylglycerophosphoethanolamine			Plasmalogen	PE(P-18:1/20:4)			1.12881e-07	0.754888	1.6875
PE	Glycerophospholipids	1-ether, 2-acylglycerophosphoethanolamine			Plasmalogen	PE(P-16:0/22:6)			3.42709e-07	-1.28758	0.409639
PE	Glycerophospholipids	1-ether, 2-acylglycerophosphoethanolamine				PE(18:1e/22:4)			0.00343295	-0.223493	0.856489
PE	Glycerophospholipids	1-ether, 2-acylglycerophosphoethanolamine			Plasmalogen	PE(P-20:0/20:4)			8.48759e-05	-0.587392	0.665545
PE	Glycerophospholipids	1-ether, 2-acylglycerophosphoethanolamine			Plasmalogen	PE(P-18:0/22:5) + PE(P-20:1/20:4)	PE(18:1e/22:5) + PE(20:2e/20:4)		0.000948353	0.441847	1.35834
PE	Glycerophospholipids	1-ether, 2-acylglycerophosphoethanolamine				PE(18:1e/22:6)			6.35924e-07	-1.22876	0.426684
PE	Glycerophospholipids	1-ether, 2-acylglycerophosphoethanolamine				PE(18:2e/22:6)			2.696e-06	-0.848579	0.555331
LPE	Glycerophospholipids	Monoacylglycerophosphoethanolamine					LPE(20:5)		7.28446e-05	-2.18167	0.22042
LPE	Glycerophospholipids	Monoacylglycerophosphoethanolamine					PE(0:0/20:3)	HMDB11485	7.91986e-07	-2.5217	0.174138
LPE	Glycerophospholipids	Monoacylglycerophosphoethanolamine					PE(20:5/0:0)	HMDB11519	0.00192158	-1.29323	0.408038
LPE	Glycerophospholipids	Monoacylglycerophosphoethanolamine					PE(22:5/0:0)		0.000241628	-0.891881	0.538911
LPE	Glycerophospholipids	Monoacylglycerophosphoethanolamine					PE(22:5/0:0)		0.585516	0.169557	1.12471
LPE	Glycerophospholipids	Monoacylglycerophosphoethanolamine					PE(22:5/0:0)		0.000112208	-1.66993	0.314269
LPE	Glycerophospholipids	Monoacylglycerophosphoethanolamine					PE(22:5/0:0)		0.00105272	-1.1476	0.451375
LPE	Glycerophospholipids	2-Monoacylglycerophosphoethanolamine				PE(0:0/16:0)		HMDB11473	3.13884e-05	-1.51415	0.350102
LPE	Glycerophospholipids	2-Monoacylglycerophosphoethanolamine					PE(0:0/16:1)	HMDB11474	1.90661e-05	-1.92813	0.26277
LPE	Glycerophospholipids	2-Monoacylglycerophosphoethanolamine				PE(0:0/18:0)		HMDB11129	0.000466217	-1.84558	0.278243
LPE	Glycerophospholipids	2-Monoacylglycerophosphoethanolamine				PE(0:0/18:1)		HMDB11476	8.09449e-06	-1.96067	0.256908
LPE	Glycerophospholipids	2-Monoacylglycerophosphoethanolamine				PE(0:0/18:2)		HMDB11477	2.66557e-05	-1.70131	0.307507
LPE	Glycerophospholipids	2-Monoacylglycerophosphoethanolamine				PE(0:0/20:4)		HMDB11487	0.00821781	-0.469769	0.72208
LPE	Glycerophospholipids	2-Monoacylglycerophosphoethanolamine				PE(0:0/22:4)		HMDB11493	0.0669763	-0.400053	0.75783
LPE	Glycerophospholipids	2-Monoacylglycerophosphoethanolamine				PE(0:0/22:6)		HMDB11496	4.25079e-05	-2.01792	0.246914
LPE	Glycerophospholipids	1-Monoetherglycerophosphoethanolamine			Plasmalogen	PE(P-16:1/0:0)			0.00104978	-0.630243	0.646068
LPE	Glycerophospholipids	1-Monoetherglycerophosphoethanolamine			Plasmalogen	PE(P-18:0/0:0)			1.54952e-05	-0.416816	0.749076
LPE	Glycerophospholipids	1-Monoetherglycerophosphoethanolamine			Plasmalogen	PE(P-18:1/0:0)			0.396681	0.0798551	1.05691
LPE	Glycerophospholipids	1-Monoetherglycerophosphoethanolamine			Plasmalogen	PE(P-18:2/0:0)	PE(18:3e/0:0)		0.0988223	0.596995	1.51256
LPE	Glycerophospholipids	1-Monoetherglycerophosphoethanolamine			Plasmalogen	PE(P-20:0/0:0)			0.164342	-0.143785	0.905141
LPE	Glycerophospholipids	1-Monoetherglycerophosphoethanolamine			Plasmalogen	PE(P-20:1/0:0)			0.107234	-0.433202	0.740616
LPE	Glycerophospholipids	1-Monoetherglycerophosphoethanolamine			Plasmalogen	PE(P-20:2/0:0)			0.839402	-0.0218145	0.984993
LPE	Glycerophospholipids	1-Monoetherglycerophosphoethanolamine				PE(O-16:0/0:0)			0.000637742	-0.768837	0.586891
LPE	Glycerophospholipids	1-Monoacylglycerophosphoethanolamine				PE(14:0/0:0)		HMDB11500	5.07084e-05	-2.06537	0.238925
LPE	Glycerophospholipids	1-Monoacylglycerophosphoethanolamine				PE(16:0/0:0)		HMDB11503	4.49337e-06	-1.85719	0.276013
LPE	Glycerophospholipids	1-Monoacylglycerophosphoethanolamine				PE(18:0/0:0)		HMDB11130	1.29643e-05	-1.33096	0.397503
LPE	Glycerophospholipids	1-Monoacylglycerophosphoethanolamine				PE(18:1/0:0)			2.85017e-06	-2.06225	0.239443
LPE	Glycerophospholipids	1-Monoacylglycerophosphoethanolamine				PE(18:1/0:0)			0.00889001	-1.81935	0.28335
LPE	Glycerophospholipids	1-Monoacylglycerophosphoethanolamine				PE(18:2/0:0)			0.000111576	-1.50946	0.351243
LPE	Glycerophospholipids	1-Monoacylglycerophosphoethanolamine				PE(18:2/0:0)			0.00407603	-1.65837	0.316798
LPE	Glycerophospholipids	1-Monoacylglycerophosphoethanolamine				PE(20:3/0:0)		HMDB11515	6.72296e-05	-2.48472	0.178658
LPE	Glycerophospholipids	1-Monoacylglycerophosphoethanolamine				PE(20:4/0:0)		HMDB11517	0.806343	-0.0634713	0.956959
LPE	Glycerophospholipids	1-Monoacylglycerophosphoethanolamine				PE(22:4/0:0)		HMDB11523	0.291375	0.353146	1.27734
LPE	Glycerophospholipids	1-Monoacylglycerophosphoethanolamine				PE(22:6/0:0)		HMDB11526	0.000875344	-1.62228	0.324822
PC	Glycerophospholipids	Diacylglycerophosphocholine				PC(14:0/14:0)			4.32216e-07	-3.10837	0.115954
PC	Glycerophospholipids	Diacylglycerophosphocholine				PC(30:0)	PC(16:0/14:0) + PC(14:0/16:0)		7.21655e-08	-0.895443	0.537582
PC	Glycerophospholipids	Diacylglycerophosphocholine				PC(14:0/16:1)			0.000261479	-2.20802	0.216431
PC	Glycerophospholipids	Diacylglycerophosphocholine				PC(31:0)			0.316203	0.0151115	1.01053
PC	Glycerophospholipids	Diacylglycerophosphocholine				PC(14:0/18:2)		HMDB07874	2.7273e-06	-1.31097	0.40305
PC	Glycerophospholipids	Diacylglycerophosphocholine				PC(16:0/16:0)		HMDB00564	0.0190009	0.0492187	1.0347
PC	Glycerophospholipids	Diacylglycerophosphocholine				PC(32:1)	PC(16:0/16:1) + PC(14:1/18:0) + PC(14:0/18:1)		2.03391e-06	-0.550824	0.68263
PC	Glycerophospholipids	Diacylglycerophosphocholine				PC(15:0/18:2)		HMDB07940	3.60272e-06	-0.605123	0.657415
PC	Glycerophospholipids	Diacylglycerophosphocholine				PC(16:0/17:0)			0.00162101	0.331862	1.25864
PC	Glycerophospholipids	Diacylglycerophosphocholine				PC(33:1)	PC(15:0/18:1) + PC(16:0/17:1)		7.23373e-08	-0.33762	0.791346
PC	Glycerophospholipids	Diacylglycerophosphocholine				PC(14:0/20:4)		HMDB07883	0.00197626	-0.271529	0.828441
PC	Glycerophospholipids	Diacylglycerophosphocholine				PC(16:0/18:0)		HMDB07970	3.41837e-05	-0.279369	0.823951
PC	Glycerophospholipids	Diacylglycerophosphocholine				PC(16:0/18:1)		HMDB07972	0.000258337	0.270138	1.20592
PC	Glycerophospholipids	Diacylglycerophosphocholine				PC(16:0/18:2)		HMDB07973	2.18302e-05	-0.180134	0.882621
PC	Glycerophospholipids	Diacylglycerophosphocholine				PC(16:1/18:2)		HMDB08006	7.32258e-06	-0.515273	0.699661
PC	Glycerophospholipids	Diacylglycerophosphocholine				PC(34:3)			0.962008	-0.00184803	0.99872
PC	Glycerophospholipids	Diacylglycerophosphocholine				PC(15:0/20:4)		HMDB07949	0.000312663	0.300538	1.2316
PC	Glycerophospholipids	Diacylglycerophosphocholine				PC(16:0/19:1)			4.03066e-05	-0.11038	0.926344
PC	Glycerophospholipids	Diacylglycerophosphocholine				PC(17:1/18:1)			2.95077e-08	-0.633954	0.644408
PC	Glycerophospholipids	Diacylglycerophosphocholine				PC(17:1/18:2)			0.000603687	-0.570368	0.673445
PC	Glycerophospholipids	Diacylglycerophosphocholine				PC(16:0/20:4)		HMDB07982	1.58786e-07	0.973476	1.96357
PC	Glycerophospholipids	Diacylglycerophosphocholine				PC(16:0/20:5)		HMDB07984	0.000312423	-2.00767	0.248674
PC	Glycerophospholipids	Diacylglycerophosphocholine				PC(16:1/20:4)			0.625046	0.0258014	1.01805
PC	Glycerophospholipids	Diacylglycerophosphocholine				PC(18:0/18:1)		HMDB08038	0.0021168	0.0798072	1.05688
PC	Glycerophospholipids	Diacylglycerophosphocholine				PC(18:0/18:2)		HMDB08039	0.00230467	-0.0928346	0.937679
PC	Glycerophospholipids	Diacylglycerophosphocholine				PC(36:3)			6.67709e-08	-0.538788	0.688349
PC	Glycerophospholipids	Diacylglycerophosphocholine				PC(17:0/20:3)			0.00027098	-3.27881	0.103034
PC	Glycerophospholipids	Diacylglycerophosphocholine				PC(17:0/20:4)			1.52519e-05	0.699791	1.62427
PC	Glycerophospholipids	Diacylglycerophosphocholine				PC(17:0/20:4)			1.05837e-07	1.16569	2.2434
PC	Glycerophospholipids	Diacylglycerophosphocholine				PC(19:1/18:2)			2.75343e-06	-1.97071	0.255128
PC	Glycerophospholipids	Diacylglycerophosphocholine				PC(37:2)	PC(19:0/18:2), also 20:2, 19:2, 18:0, 18:1, 17:0, 17:1		6.29896e-07	-1.06434	0.478192
PC	Glycerophospholipids	Diacylglycerophosphocholine				PC(16:0/22:6)		HMDB07991	2.71912e-07	-0.745243	0.596567
PC	Glycerophospholipids	Diacylglycerophosphocholine				PC(18:0/20:3)		HMDB08046	1.64689e-08	-0.971137	0.510104
PC	Glycerophospholipids	Diacylglycerophosphocholine				PC(18:0/20:4)		HMDB08048	1.42178e-06	1.89186	3.71113
PC	Glycerophospholipids	Diacylglycerophosphocholine				PC(18:2/20:4)		HMDB08147	2.84449e-05	-0.468065	0.722934
PC	Glycerophospholipids	Diacylglycerophosphocholine				PC(20:0/18:2)		HMDB08270	2.03856e-07	-1.18525	0.439749
PC	Glycerophospholipids	Diacylglycerophosphocholine				PC(18:0/22:4)		HMDB08054	5.076e-08	0.761253	1.69496
PC	Glycerophospholipids	Diacylglycerophosphocholine				PC(18:0/22:5)		HMDB08056	4.15362e-06	1.57121	2.97153
PC	Glycerophospholipids	Diacylglycerophosphocholine				PC(18:0/22:6)		HMDB08057	6.15578e-08	-0.606969	0.656575
PC	Glycerophospholipids	Diacylglycerophosphocholine				PC(18:1/22:6)		HMDB08123	0.237677	0.0693574	1.04925
PC	Glycerophospholipids	Diacylglycerophosphocholine				PC(20:0/20:4)		HMDB08279	9.08721e-07	1.45883	2.74886
PC	Glycerophospholipids	Diacylglycerophosphocholine				PC(20:3/20:4)		HMDB08378	0.00286063	-0.376798	0.770145
PC	Glycerophospholipids	Diacylglycerophosphocholine				PC(40:5)			0.00141163	-0.150077	0.901202
PC	Glycerophospholipids	Diacylglycerophosphocholine				PC(40:8)	PC(20:4/20:4) + PC(18:2/22:6) + PC(18:0/22:8)		0.00020141	-0.36434	0.776824
PC	Glycerophospholipids	Diacylglycerophosphocholine				PC(40:0)	PC (20:0/20:0) + PC(16:0/24:0) + PC(18:0/22:0)		0.24064	-0.0788551	0.946809
PC	Glycerophospholipids	Diacylglycerophosphocholine				PC(40:1)	PC(18:1/22:0) + PC(22:0/18:1)		8.60733e-07	-2.47663	0.179663
PC	Glycerophospholipids	Diacylglycerophosphocholine				PC(22:4/20:4)		HMDB08640	0.000215288	1.98093	3.94748
PC	Glycerophospholipids	Diacylglycerophosphocholine				PC(37:5)	PC(17:1/20:4) + PC(15:0/22:5)		0.0145355	0.21314	1.15921
PC	Glycerophospholipids	Diacylglycerophosphocholine				PC(38:5)	PC(18:1/20:4) + PC(16:0/22:5)		5.48718e-08	1.05679	2.0803
PC	Glycerophospholipids	Diacylglycerophosphocholine				PC(38:5)	PC(18:0/20:5) + PC(16:0/22:5)		1.32945e-08	-0.829375	0.562773
PC	Glycerophospholipids	1-ether, 2-acylglycerophosphocholine			Plasmalogen	PC(P-16:0/14:0)			0.000135101	-0.992213	0.502706
PC	Glycerophospholipids	1-ether, 2-acylglycerophosphocholine			Plasmalogen	PC(P-16:0/16:0)			0.00302669	-0.103168	0.930986
PC	Glycerophospholipids	1-ether, 2-acylglycerophosphocholine			Plasmalogen	PC(P-16:0/18:1)			0.00112975	-0.056651	0.961493
PC	Glycerophospholipids	1-ether, 2-acylglycerophosphocholine			Plasmalogen	PC(P-16:0/18:2)			0.000154505	-0.372937	0.772209
PC	Glycerophospholipids	1-ether, 2-acylglycerophosphocholine			Plasmalogen	PC(P-16:0/20:3)			1.56407e-05	-2.05273	0.241028
PC	Glycerophospholipids	1-ether, 2-acylglycerophosphocholine			Plasmalogen	PC(P-16:0/20:4)			6.24552e-09	1.67335	3.18955
PC	Glycerophospholipids	1-ether, 2-acylglycerophosphocholine			Plasmalogen	PC(P-16:0/22:6)			0.00597176	0.158791	1.11635
PC	Glycerophospholipids	1-ether, 2-acylglycerophosphocholine			Plasmalogen	PC(P-17:0/20:4)			2.45029e-06	1.61026	3.05306
PC	Glycerophospholipids	1-ether, 2-acylglycerophosphocholine			Plasmalogen	PC(P-17:0/20:4)			8.33016e-06	1.58488	2.99983
PC	Glycerophospholipids	1-ether, 2-acylglycerophosphocholine				PC(O-18:1/18:1)			0.000139815	-0.253841	0.838661
PC	Glycerophospholipids	1-ether, 2-acylglycerophosphocholine				PC(O-18:1/18:2)			7.56306e-07	-0.99433	0.501969
PC	Glycerophospholipids	1-ether, 2-acylglycerophosphocholine				PC(O-38:5)	PC(O-18:1/20:4) + PC(O-18:1/20:4)		3.81221e-06	0.882838	1.844
PC	Glycerophospholipids	1-ether, 2-acylglycerophosphocholine			Plasmalogen	PC(P-18:0/20:4)			0.00038703	1.67386	3.19067
PC	Glycerophospholipids	1-ether, 2-acylglycerophosphocholine			Plasmalogen	PC(P-18:0/20:4)			7.96997e-07	1.04001	2.05624
PC	Glycerophospholipids	1-ether, 2-acylglycerophosphocholine				PC(O-18:1/22:4)			0.727207	-0.0370102	0.974673
PC	Glycerophospholipids	1-ether, 2-acylglycerophosphocholine				PC(O-22:1/20:4)			0.000352872	-1.03239	0.488901
PC	Glycerophospholipids	1-ether, 2-acylglycerophosphocholine				PC(O-24:1/20:4)			6.48259e-06	-1.56274	0.338507
PC	Glycerophospholipids	1-ether, 2-acylglycerophosphocholine				PC(O-34:0)	PC(O-16:0/18:0) + PC(O-18:0/16:0)		2.67305e-07	-1.79178	0.288816
PC	Glycerophospholipids	1-ether, 2-acylglycerophosphocholine				PC(O-34:1)	PC(O-16:0/18:1) + PC(18:1e/16:0)		2.0943e-07	-0.385117	0.765717
PC	Glycerophospholipids	1-ether, 2-acylglycerophosphocholine			Plasmalogen	PC(P-36:2)	PC(P-18:1/18:1) + PC(P-18:0/18:2)		0.205842	-0.0937173	0.937105
PC	Glycerophospholipids	1-ether, 2-acylglycerophosphocholine				PC(O-38:4)	PC(22:4e/16:0) + PC(18:1e/20:3)		0.0127993	-0.599642	0.659918
PC	Glycerophospholipids	1-ether, 2-acylglycerophosphocholine				PC(O-40:5)			0.00048417	-0.312236	0.805392
PC	Glycerophospholipids	1-ether, 2-acylglycerophosphocholine				PC(O-16:0/14:0)			2.32796e-06	-0.994556	0.50189
PC	Glycerophospholipids	1-ether, 2-acylglycerophosphocholine				PC(O-16:0/16:0)			4.98422e-07	-0.638056	0.642578
PC	Glycerophospholipids	1-ether, 2-acylglycerophosphocholine				PC(O-16:0/18:2)		HMDB11151	0.00012503	-0.501541	0.706352
PC	Glycerophospholipids	1-ether, 2-acylglycerophosphocholine				PC(O-16:0/20:3)			0.000136436	-1.52561	0.347333
PC	Glycerophospholipids	1-ether, 2-acylglycerophosphocholine				PC(O-16:0/20:4)		HMDB13407	0.0383312	0.109542	1.07889
PC	Glycerophospholipids	1-ether, 2-acylglycerophosphocholine				PC(O-16:0/22:4)			0.00224839	1.4554	2.74232
PC	Glycerophospholipids	1-ether, 2-acylglycerophosphocholine				PC(O-18:0/18:2)		HMDB13418	4.7898e-05	0.666892	1.58765
PC	Glycerophospholipids	1-ether, 2-acylglycerophosphocholine				PC(O-18:0/20:4)		HMDB13420	0.315826	0.0554718	1.0392
PC	Glycerophospholipids	1-ether, 2-acylglycerophosphocholine				PC(O-18:0/22:4)			0.00841861	-0.622196	0.649681
PC	Glycerophospholipids	1-ether, 2-acylglycerophosphocholine				PC(O-20:0/20:4)		HMDB13442	4.27679e-05	-0.870402	0.546995
PC	Glycerophospholipids	1-ether, 2-acylglycerophosphocholine				PC(O-22:0/20:4)		HMDB13448	2.24369e-05	-0.916486	0.529798
LPC	Glycerophospholipids	1-Monoacylglycerophosphocholine				PC(14:0/0:0)		HMDB10379	1.53277e-05	-1.37571	0.385363
LPC	Glycerophospholipids	1-Monoacylglycerophosphocholine				PC(15:0/0:0)		HMDB10381	0.00869933	-0.402835	0.75637
LPC	Glycerophospholipids	1-Monoacylglycerophosphocholine				PC(16:0/0:0)		HMDB10382	0.00128709	-0.281932	0.822489
LPC	Glycerophospholipids	1-Monoacylglycerophosphocholine				PC(16:1/0:0)			0.00070372	-0.878765	0.543833
LPC	Glycerophospholipids	1-Monoacylglycerophosphocholine				PC(16:1/0:0)			0.00159841	-1.61243	0.327046
LPC	Glycerophospholipids	1-Monoacylglycerophosphocholine				PC(17:0/0:0)		HMDB12108	0.0321088	0.0681839	1.0484
LPC	Glycerophospholipids	1-Monoacylglycerophosphocholine				PC(17:1/0:0)			0.00144198	-0.888266	0.540263
LPC	Glycerophospholipids	1-Monoacylglycerophosphocholine				PC(18:0/0:0)		HMDB10384	0.0135048	0.236244	1.17792
LPC	Glycerophospholipids	1-Monoacylglycerophosphocholine				PC(18:1/0:0)			6.24574e-05	-0.830121	0.562482
LPC	Glycerophospholipids	1-Monoacylglycerophosphocholine				PC(18:1/0:0)			0.825738	0.015371	1.01071
LPC	Glycerophospholipids	1-Monoacylglycerophosphocholine				PC(18:2/0:0)			0.00150167	-0.414462	0.750299
LPC	Glycerophospholipids	1-Monoacylglycerophosphocholine				PC(18:2/0:0)			0.00865279	-0.872205	0.546311
LPC	Glycerophospholipids	1-Monoacylglycerophosphocholine				PC(18:3/0:0)			0.0969589	-0.696552	0.617045
LPC	Glycerophospholipids	1-Monoacylglycerophosphocholine				PC(19:0/0:0)			0.676902	0.0415899	1.02925
LPC	Glycerophospholipids	1-Monoacylglycerophosphocholine				PC(20:0/0:0)		HMDB10390	0.0522239	-0.213472	0.862459
LPC	Glycerophospholipids	1-Monoacylglycerophosphocholine				PC(20:1/0:0)			0.00448782	-0.998711	0.500447
LPC	Glycerophospholipids	1-Monoacylglycerophosphocholine				PC(20:1/0:0)			0.116732	-0.573623	0.671927
LPC	Glycerophospholipids	1-Monoacylglycerophosphocholine				PC(20:2/0:0)			0.0107329	-0.386027	0.765234
LPC	Glycerophospholipids	1-Monoacylglycerophosphocholine				PC(20:2/0:0)			0.00147499	-1.15624	0.448681
LPC	Glycerophospholipids	1-Monoacylglycerophosphocholine				PC(20:3/0:0)			0.00015426	-0.900602	0.535663
LPC	Glycerophospholipids	1-Monoacylglycerophosphocholine				PC(20:3/0:0)			7.29668e-06	-1.78799	0.289575
LPC	Glycerophospholipids	1-Monoacylglycerophosphocholine				PC(20:4/0:0)		HMDB10395	0.563882	0.110937	1.07993
LPC	Glycerophospholipids	1-Monoacylglycerophosphocholine				PC(20:5/0:0)		HMDB10397	0.0014559	-1.30369	0.405089
LPC	Glycerophospholipids	1-Monoacylglycerophosphocholine				PC(22:4/0:0)			0.91928	0.0535997	1.03785
LPC	Glycerophospholipids	1-Monoacylglycerophosphocholine				PC(22:4/0:0)			0.00218769	0.844017	1.79504
LPC	Glycerophospholipids	1-Monoacylglycerophosphocholine				PC(22:5/0:0)			0.156067	0.195188	1.14487
LPC	Glycerophospholipids	1-Monoacylglycerophosphocholine				PC(22:5/0:0)			0.341575	-0.15056	0.900901
LPC	Glycerophospholipids	1-Monoacylglycerophosphocholine				PC(22:6/0:0)		HMDB10404	0.000134598	-1.16753	0.445182
LPC	Glycerophospholipids	2-Monoacylglycerophosphocholine				PC(0:0/14:0)		HMDB10379	1.08229e-05	-2.11588	0.230704
LPC	Glycerophospholipids	2-Monoacylglycerophosphocholine				PC(0:0/15:0)		HMDB10381	0.415786	-0.246747	0.842794
LPC	Glycerophospholipids	2-Monoacylglycerophosphocholine				PC(0:0/16:0)		HMDB10382	2.97881e-05	-0.998594	0.500488
LPC	Glycerophospholipids	2-Monoacylglycerophosphocholine				PC(0:0/16:1)			5.85399e-05	-1.46515	0.362197
LPC	Glycerophospholipids	2-Monoacylglycerophosphocholine				PC(0:0/17:0)		HMDB12108	2.02935e-05	-1.65029	0.318575
LPC	Glycerophospholipids	2-Monoacylglycerophosphocholine				PC(0:0/17:1)			0.000916271	-1.25087	0.420195
LPC	Glycerophospholipids	2-Monoacylglycerophosphocholine				PC(0:0/18:0)		HMDB10384	0.031545	-0.290255	0.817758
LPC	Glycerophospholipids	2-Monoacylglycerophosphocholine				PC(0:0/18:1)			6.23642e-05	-1.08302	0.472039
LPC	Glycerophospholipids	2-Monoacylglycerophosphocholine				PC(0:0/18:2)			0.000635622	-0.982031	0.506267
LPC	Glycerophospholipids	2-Monoacylglycerophosphocholine				PC(0:0/20:0)		HMDB10390	0.0132904	-0.689965	0.619869
LPC	Glycerophospholipids	2-Monoacylglycerophosphocholine				PC(0:0/20:1)			4.6307e-05	-1.34517	0.393607
LPC	Glycerophospholipids	2-Monoacylglycerophosphocholine				PC(0:0/20:3)			4.25863e-05	-1.62258	0.324754
LPC	Glycerophospholipids	2-Monoacylglycerophosphocholine				PC(0:0/20:4)		HMDB10395	0.0623046	0.208204	1.15525
LPC	Glycerophospholipids	2-Monoacylglycerophosphocholine				PC(0:0/20:5)		HMDB10397	4.76029e-05	-1.2369	0.424282
LPC	Glycerophospholipids	2-Monoacylglycerophosphocholine				PC(0:0/22:4)			0.21921	0.145782	1.10633
LPC	Glycerophospholipids	2-Monoacylglycerophosphocholine				PC(0:0/22:5)			0.00772269	-0.212253	0.863188
LPC	Glycerophospholipids	2-Monoacylglycerophosphocholine				PC(0:0/22:5)			0.00643736	-0.836503	0.559999
LPC	Glycerophospholipids	2-Monoacylglycerophosphocholine				PC(0:0/22:6)		HMDB10404	0.00107436	-1.0049	0.498305
LPC	Glycerophospholipids	Monoacylglycerophosphocholine				LPC(16:1)			0.00449621	-0.972969	0.509457
LPC	Glycerophospholipids	Monoacylglycerophosphocholine				LPC(19:1)			0.0109991	-1.19437	0.436977
LPC	Glycerophospholipids	Monoacylglycerophosphocholine				LPC(22:0)			0.1084	-0.780075	0.582336
LPC	Glycerophospholipids	Monoacylglycerophosphocholine				LPC(22:1)			2.54143e-05	-0.759944	0.590519
LPC	Glycerophospholipids	1-Monoetherglycerophosphocholine			Plasmalogen	PC(P-16:0/0:0)			0.0107358	0.359268	1.28277
LPC	Glycerophospholipids	1-Monoetherglycerophosphocholine				PC(O-18:1/0:0)			0.779139	0.023316	1.01629
LPC	Glycerophospholipids	1-Monoetherglycerophosphocholine			Plasmalogen	PC(P-18:0/0:0)			2.65108e-05	-0.789295	0.578627
LPC	Glycerophospholipids	1-Monoetherglycerophosphocholine			Plasmalogen	PC(P-18:1/0:0)			0.00503457	0.245169	1.18523
LPC	Glycerophospholipids	1-Monoetherglycerophosphocholine			Plasmalogen	PC(P-18:1/0:0)			0.000952685	-1.10228	0.46578
LPC	Glycerophospholipids	1-Monoetherglycerophosphocholine				PC(O-16:0/0:0)			0.185628	-0.149625	0.901485
LPC	Glycerophospholipids	1-Monoetherglycerophosphocholine				PC(O-18:0/0:0)		HMDB11149	2.57238e-05	-0.774667	0.584524
LPC	Glycerophospholipids	1-Monoetherglycerophosphocholine				PC(O-20:0/0:0)			0.000162152	-0.471295	0.721317
PI	Glycerophospholipids	Diacylglycerophosphoinositol				PI(16:0/18:1)		HMDB09783	0.0542546	-0.48176	0.716103
PI	Glycerophospholipids	Diacylglycerophosphoinositol				PI(16:0/18:2)		HMDB09784	0.00014495	-1.70882	0.30591
PI	Glycerophospholipids	Diacylglycerophosphoinositol				PI(16:0/20:4)		HMDB09789	0.152429	0.284939	1.21836
PI	Glycerophospholipids	Diacylglycerophosphoinositol				PI(18:0/18:1)		HMDB09837	0.00321079	-1.4109	0.376078
PI	Glycerophospholipids	Diacylglycerophosphoinositol				PI(18:0/20:3)		HMDB09813	5.79603e-06	-2.11507	0.230834
PI	Glycerophospholipids	Diacylglycerophosphoinositol				PI(18:0/20:4)		HMDB09815	0.000449297	0.738436	1.66837
PI	Glycerophospholipids	Diacylglycerophosphoinositol				PI(18:0/22:6)		HMDB09821	7.14701e-06	1.77397	3.41994
PI	Glycerophospholipids	Diacylglycerophosphoinositol				PI(18:1/20:4)			0.00148509	-3.6031	0.082292
LPI	Glycerophospholipids	Monoacylglycerophosphoinositol				LPI(16:0)			0.237238	-0.199097	0.871096
LPI	Glycerophospholipids	Monoacylglycerophosphoinositol				LPI(18:0)			0.399805	-0.287744	0.819182
LPI	Glycerophospholipids	Monoacylglycerophosphoinositol				LPI(18:0)			0.0308949	0.264791	1.20146
LPI	Glycerophospholipids	Monoacylglycerophosphoinositol				LPI(18:1)			0.0251385	-0.989509	0.503649
LPI	Glycerophospholipids	Monoacylglycerophosphoinositol				LPI(18:1)			0.00374216	-0.737546	0.599759
LPI	Glycerophospholipids	Monoacylglycerophosphoinositol				LPI(20:4)			0.101603	-0.632059	0.645255
LPI	Glycerophospholipids	Monoacylglycerophosphoinositol				LPI(20:4)			0.136089	-0.504441	0.704933
LPG	Glycerophospholipids	Monoacylglycerophosphoglycerol				LPG(22:6)			0.0110278	-0.956038	0.515471
Cer	Sphingolipids	Ceramides	CER[NS]	Sphingoid base d18:1		Cer(d18:1/16:0)		HMDB04949	0.0197556	0.3437	1.26901
Cer	Sphingolipids	Ceramides	CER[NS]	Sphingoid base d18:1		Cer(d18:1/18:0)		HMDB04950	0.0251017	0.525927	1.43986
Cer	Sphingolipids	Ceramides	CER[NS]	Sphingoid base d18:1		Cer(d18:1/19:0)			0.000417686	0.594355	1.5098
Cer	Sphingolipids	Ceramides	CER[NS]	Sphingoid base d18:1		Cer(d18:1/20:0)		HMDB04951	0.00465757	-0.372523	0.77243
Cer	Sphingolipids	Ceramides	CER[NS]	Sphingoid base d18:1		Cer(d18:1/21:0)			0.0110787	-0.349652	0.784773
Cer	Sphingolipids	Ceramides	CER[NS]	Sphingoid base d18:1		Cer(d18:1/22:0)		HMDB04952	1.38874e-05	-1.18022	0.441285
Cer	Sphingolipids	Ceramides	CER[NS]	Mixed sphingoid base		Cer(40:2)			7.8315e-07	-0.928756	0.525311
Cer	Sphingolipids	Ceramides	CER[NS]	Sphingoid base d18:1		Cer(d18:1/23:0)		HMDB00950	7.54008e-05	-1.29699	0.406975
Cer	Sphingolipids	Ceramides	CER[NS]	Sphingoid base d18:2		Cer(d18:2/23:0)			0.650265	-0.126432	0.916094
Cer	Sphingolipids	Ceramides	CER[NS]	Sphingoid base d18:1		Cer(d18:1/24:0)		HMDB04956	0.00131676	-2.39428	0.190217
Cer	Sphingolipids	Ceramides	CER[NS]	Mixed sphingoid base		Cer(d18:1/24:1)+Cer(d18:2/24:0)			8.40986e-06	-1.85479	0.276473
Cer	Sphingolipids	Ceramides	CER[NS]	Mixed sphingoid base		Cer(42:3)			4.10601e-05	-1.27729	0.41257
Cer	Sphingolipids	Ceramides	CER[NS] + CER[NDS]	Mixed sphingoid base		Cer(d43:1)	Cer(d43:1): Cer(d18:0/25:1) + Cer(d19:1/24:0)		0.000460087	-2.84593	0.139088
Cer	Sphingolipids	Ceramides	CER[NS]	Sphingoid base d18:1		Cer(d18:1/25:0)		HMDB04957	0.0273039	-1.489	0.356259
SM	Sphingolipids	Sphingomyelin		Sphingoid base d18:1		SM(43:2)	Higher contribution SM(d19:1/24:1)		2.01357e-07	-3.36398	0.0971272
SM	Sphingolipids	Sphingomyelin		Sphingoid base d18:1		SM(31:1)			5.43822e-05	-1.48808	0.356487
SM	Sphingolipids	Sphingomyelin		Sphingoid base d18:0		SM(38:0)			3.52897e-05	-1.14641	0.451747
SM	Sphingolipids	Sphingomyelin				SM(42:1)			1.2815e-07	-2.1627	0.223338
SM	Sphingolipids	Sphingomyelin		Sphingoid base d18:1		SM(43:1)			1.6098e-06	-3.10533	0.116199
SM	Sphingolipids	Sphingomyelin		Sphingoid base d16:1		SM(d16:1/24:1)		HMDB11694	0.00860507	-0.2933	0.816033
SM	Sphingolipids	Sphingomyelin		Mixed sphingoid base		SM(32:1)	SM(d16:1/16:0) + SM(d18:1/14:0)		1.28177e-06	-1.64226	0.320354
SM	Sphingolipids	Sphingomyelin		Mixed sphingoid base		SM(33:1)	SM(d17:1/16:0) + SM(d18:1/15:0)		3.73923e-06	-0.998955	0.500362
SM	Sphingolipids	Sphingomyelin		Sphingoid base d18:0		SM(d18:0/14:0)		HMDB12085	0.000288824	-1.80414	0.286352
SM	Sphingolipids	Sphingomyelin		Sphingoid base d18:0		SM(d18:0/15:0)			0.442528	-0.210531	0.864219
SM	Sphingolipids	Sphingomyelin		Sphingoid base d18:0		SM(d18:0/16:0)		HMDB10168	1.47245e-07	-0.573493	0.671988
SM	Sphingolipids	Sphingomyelin		Sphingoid base d18:0		SM(d18:0/18:0)		HMDB12087	0.323721	0.0397074	1.02791
SM	Sphingolipids	Sphingomyelin		Sphingoid base d18:0		SM(d18:0/22:0)		HMDB12091	1.83389e-05	-2.10363	0.232672
SM	Sphingolipids	Sphingomyelin		Sphingoid base d18:1		SM(d18:1/12:0)		HMDB12096	2.41288e-06	-1.47752	0.359106
SM	Sphingolipids	Sphingomyelin		Sphingoid base d18:1		SM(d18:1/16:0)		HMDB10169	9.47114e-05	-0.223109	0.856717
SM	Sphingolipids	Sphingomyelin		Sphingoid base d18:1		SM(d18:1/17:0)			0.00122	-0.144237	0.904858
SM	Sphingolipids	Sphingomyelin		Sphingoid base d18:1		SM(d18:1/18:0)		HMDB01348	1.45693e-05	0.585863	1.50094
SM	Sphingolipids	Sphingomyelin		Mixed sphingoid base		SM(36:2)	SM(d18:1/18:1) + SM(d18:2/18:0)		6.37814e-05	0.232114	1.17456
SM	Sphingolipids	Sphingomyelin		Mixed sphingoid base		SM(38:1)	SM(d18:1/20:0) + SM(16:1/22:0)		3.89641e-05	0.436636	1.35344
SM	Sphingolipids	Sphingomyelin		Mixed sphingoid base		SM(39:1)	SM(d18:1/21:0) + SM(d17:1/22:0) + SM(d16:1/23:0) + SM(d19:1/20:0)		6.78292e-06	-1.20268	0.434466
SM	Sphingolipids	Sphingomyelin		Sphingoid base d18:1		SM(d18:1/22:0)		HMDB12103	1.53786e-06	-0.969504	0.510682
SM	Sphingolipids	Sphingomyelin		Sphingoid base d18:1		SM(d18:1/23:0)		HMDB12105	1.192e-05	-1.58992	0.33219
SM	Sphingolipids	Sphingomyelin		Sphingoid base d18:1		SM(d18:1/23:1)			2.81824e-06	-1.26658	0.415643
SM	Sphingolipids	Sphingomyelin		Mixed sphingoid base		SM(42:3)	SM(d18:2/24:1) + SM(d18:1/24:2)		1.21284e-05	-0.370224	0.773662
SM	Sphingolipids	Sphingomyelin		Mixed sphingoid base		SM(d18:1/24:1) + SM(d18:2/24:0)			3.25039e-07	-1.5062	0.352037
SM	Sphingolipids	Sphingomyelin		Sphingoid base d18:1		SM(d18:1/25:0)			8.50434e-06	-2.28346	0.205404
SM	Sphingolipids	Sphingomyelin		Sphingoid base d18:2		SM(d18:2/14:0)			0.00235804	-1.63066	0.322941
SM	Sphingolipids	Sphingomyelin		Sphingoid base d18:2		SM(d18:2/16:0)			3.06658e-05	-1.39966	0.379017
SM	Sphingolipids	Sphingomyelin		Sphingoid base d18:2		SM(d18:2/20:0)			0.000553826	0.931089	1.90671
SM	Sphingolipids	Sphingomyelin		Sphingoid base d18:2		SM(d18:2/22:0)			0.0396862	-0.144054	0.904972
SM	Sphingolipids	Sphingomyelin		Sphingoid base d18:2		SM(d18:2/23:0)			3.36939e-06	-1.26063	0.41736
CMH	Sphingolipids	Monohexosylceramides	CMH[NS]	Sphingoid base d18:1		CMH(d18:1/16:0)		HMDB04971	2.09878e-05	-0.527573	0.693721
CMH	Sphingolipids	Monohexosylceramides	CMH[NS]	Sphingoid base d18:1		CMH(d18:1/22:0)		HMDB04974	1.05217e-05	-1.38851	0.38196
CMH	Sphingolipids	Monohexosylceramides	CMH[NS]	Sphingoid base d18:1		CMH(d18:1/24:0)		HMDB04978	1.97891e-06	-2.63819	0.16063
CMH	Sphingolipids	Monohexosylceramides	CMH[NS]	Sphingoid base d18:1		CMH(d18:1/24:1)		HMDB04975	3.26125e-06	-1.70958	0.30575
CMH	Sphingolipids	Monohexosylceramides	CMH[NS]	Sphingoid base d18:1		CMH(d18:1/18:0)		HMDB04972	4.42849e-05	0.696325	1.62037
CMH	Sphingolipids	Monohexosylceramides	CMH[NS]	Sphingoid base d18:1		CMH(d18:1/25:1)			0.0489842	-0.689064	0.620256
CMH	Sphingolipids	Monohexosylceramides	CMH[NS]	Sphingoid base d18:1		CMH(d38:1)		HMDB04973	0.000516737	0.413688	1.33209
CMH	Sphingolipids	Monohexosylceramides	CMH[NS]	Sphingoid base d18:1		CMH(d18:1/23:0)			0.000196364	-1.25473	0.419073
CMH	Sphingolipids	Monohexosylceramides	CMH[NS]	Sphingoid base d18:1		CMH(d18:1/24:2)			0.0139916	-0.150491	0.900944
CMH	Sphingolipids	Monohexosylceramides	CMH[NS]	Sphingoid base d18:1		CMH(d18:1/25:0)		HMDB04979	2.71191e-05	-2.33506	0.198187
CMH	Sphingolipids	Monohexosylceramides	CMH[NS]	Mixed sphingoid base		CMH(d44:1)		HMDB04977	1.71802e-06	-4.1153	0.0576992
CMH	Sphingolipids	Monohexosylceramides	CMH[NS]	Mixed sphingoid base		CMH(d44:2)		HMDB04976	0.0026916	-1.99124	0.251523
CMH	Sphingolipids	Monohexosylceramides	CMH[NdS]	Mixed sphingoid base		CMH(d40:0)			0.000487402	-1.61348	0.326808
CMH	Sphingolipids	Monohexosylceramides	CMH[AdS]	Sphingoid base d18:0		CMH(d18:0/22:0(2OH))			4.82291e-06	-1.8355	0.280194
CMH	Sphingolipids	Monohexosylceramides	CMH[AdS]	Sphingoid base d18:0		CMH(d18:0/24:0(2OH))			4.27682e-07	-2.6057	0.164288
PC-DHA/PC ratio						PEMT. Phosphatidylethanolamine N-methyltransferase activity. PC with Docosahexaenoic acid vs. total PC.			9.89526e-08	-0.586355	0.666024
